# Supplementary material for: A tumor microenvironment gene set–Based prognostic signature for non-small-cell lung cancer
Source: Front Mol Biosci. 2022 Aug 10;9:849108. doi: 10.3389/fmolb.2022.849108 (PMC9400803; doi:10.3389/fmolb.2022.849108)
Supplement: Supplementary file 1 [file Table2.XLSX]

## Sheet: gene
WINT
SRPK1
PPP1R2
MIEN1
HIST1H3J
DPP10
CASP3
ZSCAN5B
SRMS
PPP1R16B
MICOS13
HIST1H3H
DPM3
CASKIN1
ZSCAN10
SRL
PPP1R16A
MICB
HIST1H3F
DPM1
CASD1
ZPBP2
SRGN
PPP1R14B
MICAL3
HIST1H3A
DPF1
CARD9
ZP3
SRD5A3
PPP1CC
MICAL2
HIST1H2BO
DPEP2
CARD8
ZNF99
SRCIN1
PPM1N
MIA
HIST1H2BN
DPCD
CARD19
ZNF92
SRC
PPM1L
MGST1
HIST1H2BL
DONSON
CARD11
ZNF91
SRA1
PPM1J
MGAT5B
HIST1H2BJ
DOK5
CAPZA1
ZNF90
SQSTM1
PPM1H
MGAM
HIST1H2BH
DOCK9
CAPN3
ZNF878
SPX
PPM1F
MFSD4B
HIST1H2BG
DOCK6
CAPN13
ZNF789
SPTSSB
PPM1E
MFSD3
HIST1H2BF
DOCK5
CAPN12
ZNF747
SPTAN1
PPM1B
MFSD2B
HIST1H2BC
DOCK2
CAPG
ZNF716
SPSB4
PPIB
MFSD10
HIST1H2BB
DOCK10
CAMP
ZNF710
SPRY3
PPIAL4G
MFGE8
HIST1H2AM
DOC2B
CAMLG
ZNF707
SPRY2
PPIAL4C
MFAP5
HIST1H2AL
DOC2A
CAMKV
ZNF703
SPP1
PPIA
MFAP4
HIST1H2AJ
DNTTIP1
CAMKK2
ZNF695
SPON2
PPFIBP2
MFAP3L
HIST1H2AG
DNMT3B
CAMK2N2
ZNF692
SPON1
PPFIBP1
MEX3A
HIST1H2AE
DNMT3A
CALR
ZNF681
SPOCK2
PPFIA4
METTL9
HIST1H2AD
DNMT1
CALN1
ZNF668
SPOCK1
PPFIA2
METTL27
HIST1H1D
DNM1
CALHM3
ZNF629
SPN
PPFIA1
METTL26
HIST1H1C
DND1
CALHM1
ZNF609
SPIRE1
PPEF1
METTL21A
HIST1H1B
DNASE2B
CALD1
ZNF600
SPINK1
PPBP
METTL11B
HILPDA
DNASE1L2
CALCB
ZNF587
SPINDOC
PPAT
METRNL
HIGD2B
DNASE1
CALCA
ZNF563
SPIB
PPARGC1A
MET
HIGD2A
DNAJC9
CALB2
ZNF560
SPG21
PPARG
MEST
HIGD1A
DNAJC4
CADPS
ZNF552
SPERT
PPA1
MESP2
HIC2
DNAJC12
CADM1
ZNF541
SPDYE8P
POU6F2
MESP1
HIC1
DNAJC10
CACYBP
ZNF528
SPDYE6
POU5F1B
MEP1A
HIBCH
DNAJB13
CACNG7
ZNF521
SPDYC
POU4F3
MELTF
HHIPL2
DNAJB1
CACNG4
ZNF492
SPDYA
POU4F1
MELK
HHIP
DNAH2
CACNA1D
ZNF488
SPDEF
POU3F2
MEIOC
HHEX
DNAH17
CACNA1B
ZNF48
SPCS3
POU2F2
MEGF9
HGH1
DNAH14
CABYR
ZNF469
SPC25
POU2AF1
MEGF8
HESX1
DNAH11
CABP7
ZNF468
SPC24
POP5
MEFV
HES7
DNAAF3
CABP4
ZNF467
SPATA9
POP4
MEF2C
HES6
DNA2
CABLES2
ZNF443
SPATA25
POMP
MED7
HES4
DMTN
CA9
ZNF442
SPATA12
POLR3K
MED13
HES1
DMRTC2
CA8
ZNF439
SPAG4
POLR2J2
MED12L
HERC6
DMRTA2
CA4
ZNF432
SP7
POLR2I
MED10
HERC5
DMRT2
CA12
ZNF395
SP6
POLR2H
MED1
HEPHL1
DMRT1
C9orf50
ZNF324
SP140
POLQ
ME3
HEPACAM2
DMC1
C9orf116
ZNF322
SOX9
POLN
ME1
HENMT1
DMBX1
C8orf76
ZNF320
SOX7
POLE2
MDM2
HELLS
DLX6
C7orf61
ZNF30
SOX5
POLD1
MDK
HECW2
DLX5
C6orf52
ZNF292
SOX30
POLA2
MDH1
HEATR6
DLX4
C6orf223
ZNF286A
SOX2
POGLUT2
MDGA2
HEATR4
DLX2
C6orf15
ZNF280A
SOX18
POGK
MCOLN3
HDC
DLL4
C5orf34
ZNF239
SOX17
POFUT1
MCM8
HCN4
DLK1
C5AR2
ZNF222
SOX12
PODXL2
MCM7
HCN3
DLGAP5
C5AR1
ZNF22
SOX11
PODXL
MCM6
HCN2
DLGAP3
C3orf18
ZNF217
SOX10
PODN
MCM5
HCLS1
DLEU7
C3AR1
ZNF213
SOSTDC1
POC1B
MCM4
HCK
DLC1
C3
ZNF205
SORL1
POC1A
MCM3AP
HCFC1R1
DISP3
C2CD6
ZNF165
SORCS3
PNPLA8
MCM3
HCAR1
DISC1
C2CD4D
ZNF135
SORBS2
PNPLA7
MCM2
HBEGF
DIRAS2
C21orf58
ZNF117
SOD1
PNPLA6
MCM10
HAVCR2
DIRAS1
C20orf204
ZMIZ2
SOCS1
PNOC
MCF2L2
HAVCR1
DIPK2B
C1S
ZIC5
SNX9
PNMA3
MCCC2
HAUS8
DIPK1B
C1R
ZIC4
SNX31
PNMA2
MC1R
HAUS6
DIAPH3
C1QTNF6
ZIC3
SNX24
PNLDC1
MBP
HAUS3
DHX58
C1QTNF3
ZIC2
SNX22
PNKP
MBOAT7
HASPIN
DHX34
C1QTNF12
ZIC1
SNX13
PNCK
MBLAC1
HAPLN3
DHRS7
C1QL4
ZGRF1
SNURF
PMPCB
MBL2
HAL
DHRS11
C1QL1
ZGLP1
SNTG1
PMFBP1
MB
HAGHL
DHFR
C1QC
ZFYVE1
SNRPN
PMEPA1
MATN2
HADHA
DGLUCY
C1QB
ZFR2
SNRPE
PMEL
MASTL
H3F3A
DGKZ
C1QA
ZFP69B
SNRPD1
PMCH
MAST1
H2BFM
DGKI
C1orf61
ZFP36L2
SNRPC
PM20D1
MASP1
H2AFY2
DGKH
C1orf54
ZFP36L1
SNRPA1
PLXNC1
MARCO
H2AFY
DGKA
C1orf162
ZEB2
SNRNP40
PLXNA3
MARCKSL1
H2AFX
DGCR6
C1orf159
ZEB1
SNRNP25
PLXNA2
2022-03-03
H2AFB1
DGAT2
C1orf112
ZDHHC9
SNORC
PLXNA1
MAPRE3
GZMM
DEPP1
C1GALT1C1
ZDHHC23
SNN
PLVAP
MAPK8IP2
GZMK
DEPDC5
C19orf57
ZCRB1
SNF8
PLSCR1
MAPK8IP1
GZMH
DEPDC1B
C19orf53
ZCCHC12
SNCG
PLPP5
MAPK7
GZMB
DEPDC1
C19orf48
ZC3HC1
SNCA
PLPP2
MAPK15
GZMA
DENND5B
C19orf25
ZC3H7A
SNAP47
PLP1
MAP9
GYPE
DENND1C
C17orf99
ZC3H3
SMYD2
PLOD3
MAP7D2
GUSB
DENND1B
C17orf64
ZBTB8B
SMS
PLLP
MAP4K2
GUCY2D
DEGS2
C17orf53
ZBTB41
SMPDL3B
PLK4
MAP4K1
GUCA1A
DEFA4
C12orf75
ZBTB32
SMPD3
PLK1
MAP3K13
GTSF1
DEDD
C12orf45
ZBTB18
SMN1
PLIN5
MAP3K1
GTSE1
DDX60
C11orf80
ZBTB10
SMIM10L2B
PLIN2
MAOB
GTF3C5
DDX58
C11orf53
ZBP1
SMIM10L2A
PLEKHO2
MANEAL
GTF3A
DDX53
C11orf45
ZAP70
SMG5
PLEKHH2
MANEA
GTF2F2
DDX49
C10orf82
YME1L1
SMG1
PLEKHG4
MAN1B1
GSTCD
DDX41
C10orf62
YJEFN3
SMCO3
PLEKHG3
MAN1A1
GSTA4
DDX4
BZW2
YIPF2
SMC5
PLEKHF2
MALL
GSS
DDX3Y
BUB3
YIF1B
SMC4
PLEKHF1
MAL
GSG1
DDX3X
BUB1B
YEATS4
SMC2
PLEKHB2
MAK
GRPR
DDX39A
BUB1
YEATS2
SMC1B
PLEKHB1
MAJIN
GRM8
DDX17
BTNL8
YBX2
SMAD4
PLEKHA4
MAGOHB
GRM5
DDX11
BTN3A2
YBX1
SMAD2
PLEK2
MAGED4
GRM2
DDR1
BTN2A2
YAE1
SMAD1
PLEK
MAGED2
GRM1
DDIT3
BTLA
XXYLT1
SLITRK6
PLD5
MAGED1
GRK7
DDIAS
BTG3
XRCC6
SLITRK1
PLD4
MAGEC3
GRINA
DCUN1D5
BST2
XRCC3
SLIT1
PLCL2
MAGEC2
GRIN3A
DCSTAMP
BST1
XRCC2
SLFN13
PLCH2
MAGEC1
GRIN2D
DCST2
BSND
XPR1
SLF1
PLCG2
MAGEA6
GRIN2B
DCST1
BSN
XPOT
SLCO5A1
PLCB4
MAGEA3
GRID2
DCN
BRSK2
XPO6
SLCO4C1
PLBD1
MAGEA2
GREM2
DCLK3
BRMS1
XKRX
SLCO2B1
PLAUR
MAGEA12
GREM1
DCLK2
BRIX1
XKR7
SLCO2A1
PLAU
MAGEA11
GRB7
DCAF8L2
BRIP1
XKR4
SLCO1C1
PLAGL2
MAGEA10
GRB2
DCAF4L2
BRINP2
XCL2
SLC9C1
PLAG1
MAFB
GRB10
DCAF4L1
BRINP1
XCL1
SLC9A5
PLAC9
MAFA
GRAP2
DCAF15
BRF2
XBP1
SLC7A8
PLAC8L1
MAD2L2
GPX2
DCAF13
BRDT
WWP1
SLC7A7
PLA2G7
MAD2L1
GPT2
DCAF10
BRCA2
WRAP73
SLC7A6
PLA2G4F
MACC1
GPSM1
DBX1
BRCA1
WNT7B
SLC7A5
PLA2G4C
MAB21L3
GPRIN1
DBNDD1
BRAP
WNT7A
SLC7A11
PLA2G4A
M1AP
GPRC5B
DBF4
BRAF
WNT5B
SLC7A10
PLA2G2D
LYZ
GPR89B
DAZAP2
BPIFA2
WNT10B
SLC6A4
PLA1A
LYVE1
GPR65
DAXX
BPI
WIPI2
SLC6A3
PKP4
LYST
GPR61
DARS
BPGM
WIPF1
SLC52A2
PKMYT1
LYPD6B
GPR45
DAPP1
BORA
WFIKKN1
SLC4A8
PKM
LYG2
GPR4
DAPK2
BOP1
WFDC5
SLC45A3
PKD2L2
LYG1
GPR27
DAPK1
BOLA2
WFDC10A
SLC45A2
PJVK
LY96
GPR26
DAP3
BMX
WDR97
SLC44A5
PJA2
LY9
GPR25
DAGLB
BMPR1B
WDR91
SLC44A2
PIWIL4
LY86
GPR19
DACH1
BMP6
WDR87
SLC39A6
PIWIL3
LY6G5C
GPR183
DAB2IP
BMP2K
WDR86
SLC39A14
PIWIL2
LUZP2
GPR18
DAB2
BMI1
WDR83
SLC38A8
PISD
LUM
GPR179
DAB1
BLVRB
WDR76
SLC38A1
PIR
LUC7L3
GPR174
CYTH1
BLOC1S3
WDR66
SLC35G6
PIP5KL1
LTO1
GPR171
CYSLTR2
BLNK
WDR53
SLC35E3
PIP5K1A
LTK
GPR153
CYREN
BLM
WDR48
SLC35D3
PIP4P1
LTC4S
GPR152
CYP4Z1
BLK
WDR34
SLC35B3
PIMREG
LTBP2
GPR15
CYP4F3
BIVM
WDHD1
SLC31A2
PIM3
LTB
GPR146
CYP4F2
BIRC7
WASHC5
SLC30A8
PIM2
LTA
GPR143
CYP2W1
BIRC5
WASF1
SLC30A5
PILRB
LST1
GPR139
CYP2S1
BIRC3
WARS
SLC30A3
PILRA
LSP1
GPR137C
CYP27C1
BIRC2
VWF
SLC2A6
PIK3R3
LSM7
GPR1
CYP27B1
BIN2
VWA5B2
SLC2A1
PIK3R2
LSM4
GPNMB
CYP27A1
BIK
VWA5B1
SLC29A4
PIK3IP1
LSM2
GPM6B
CYP26C1
BHLHE41
VWA5A
SLC29A3
PIK3CD
LSM1
GPI
CYP1B1
BHLHE40
VTI1B
SLC29A2
PIGX
LSG1
GPC4
CYP11A1
BFSP1
VSTM2L
SLC29A1
PIGU
LRRTM1
GPC3
CYLD
BEX5
VSIR
SLC27A6
PIGO
LRRN4CL
GPC2
CYBRD1
BEST1
VSIG4
SLC26A8
PIGL
LRRN3
GPC1
CYBB
BEND5
VPS28
SLC26A6
PIF1
LRRN1
GPBP1
CYB5B
BEND4
VPREB3
SLC26A5
PIEZO1
LRRIQ4
GPATCH2
CXorf40A
BCL7A
VOPP1
SLC26A2
PICALM
LRRC56
GPAT4
CXCR6
BCL6B
VNN3
SLC25A6
PIAS3
LRRC52
GPAA1
CXCR5
BCL6
VNN2
SLC25A52
PI3
LRRC45
GOLT1B
CXCR3
BCL2L12
VNN1
SLC25A40
PHYHIPL
LRRC42
GOLM1
CXCR2
BCL2L10
VN1R1
SLC25A37
PHRF1
LRRC4
GOLGA8B
CXCR1
BCL2L1
VMAC
SLC25A35
PHOSPHO1
LRRC26
GOLGA8A
CXCL9
BCL2A1
VLDLR
SLC25A21
PHLDA1
LRRC25
GOLGA7B
CXCL5
BCL2
VIRMA
SLC24A5
PHKA1
LRRC14B
GOLGA6L1
CXCL3
BCL11B
VIM
SLC24A3
PHF7
LRP8
GNLY
CXCL16
BCL11A
VILL
SLC24A2
PHF24
LRP5L
GNG7
CXCL14
BCAT2
VHLL
SLC22A4
PHEX
LRP4
GNG11
CXCL13
BCAT1
VGLL3
SLC22A15
PHC3
LRP1
GNAT1
CXCL12
BCAP31
VGLL1
SLC1A7
PGPEP1L
LRMP
GNAS
CXCL11
BBS4
VEPH1
SLC1A3
PGP
LRIT3
GNAI1
CXCL10
BBS12
VEGFB
SLC18A2
PGLYRP1
LRIG1
GMPS
CXCL1
BBC3
VEGFA
SLC17A9
PGK2
LRGUK
GMNN
CWF19L1
BASP1
VCX3A
SLC17A5
PGGHG
LRG1
GMDS
CUZD1
BARX2
VCX
SLC16A8
PGF
LRFN5
GM2A
CTU1
BARX1
VCAN
SLC16A7
PGC
LRFN4
GLYATL2
CTTNBP2
BANK1
VCAM1
SLC16A6
PGAM4
LRFN1
GLUL
CTTN
BANF1
VASN
SLC16A3
PFN2
LRCH4
GLUD1
CTSZ
BAMBI
VASH2
SLC16A14
PFKP
LPIN3
GLT8D2
CTSW
BACH2
VASH1
SLC16A11
PFKM
LPGAT1
GLS2
CTSV
BACE2
VAPA
SLC15A4
PFKFB4
LPAR5
GLRB
CTSK
BAALC
VANGL2
SLC15A3
PFDN2
LPAR2
GLP1R
CTSG
B4GALT7
VAMP2
SLC15A2
PF4
LPAR1
GLOD4
CTSE
B4GALT6
VAC14
SLC12A8
PEX5L
LOXL4
GLIPR1
CTRL
B4GALT3
UTS2B
SLC12A6
PEX10
LOX
GLDN
CTPS2
B4GALNT1
UTP20
SLC12A5
PELO
LONRF1
GLDC
CTNS
B3GNT4
USP9Y
SLC12A2
PEG10
LNP1
GLB1L3
CTNND2
B3GAT1
USP40
SLC12A1
PECAM1
LMNB2
GK
CTNNA2
B3GALNT1
USP35
SLC11A1
PEAR1
LMNB1
GJD2
CTLA4
B2M
USP32
SLBP
PDZD11
LMF2
GJB7
CTCFL
AZU1
USP26
SLAMF9
PDXK
LMAN2L
GJB4
CTBS
AXL
USP18
SLAMF8
PDX1
LMAN2
GJB1
CTAG2
AXIN2
USO1
SLAMF1
PDRG1
LKAAEAR1
GJA3
CTAG1B
AVPR1B
USF1
SLA
PDPN
LITAF
GIPR
CSTL1
AURKB
USB1
SKP2
PDP1
LIPA
GINS4
CSTA
AURKA
UQCRFS1
SKP1
PDLIM4
LINGO3
GINS2
CST7
AUNIP
UQCRC1
SKAP2
PDK3
LINGO1
GINS1
CST1
ATP9A
UQCRB
SKAP1
PDK1
LIN9
GIMAP5
CSRP2
ATP8B4
UQCC3
SKA3
PDIA4
LIN7A
GIMAP1-
CSRP1
ATP8A2
UPK3A
SKA1
PDGFRL
LIN28B
GGT5
CSPG4
ATP7A
UPK2
SIX4
PDGFRB
LIN28A
GGT1
CSNK2A1
ATP6V1H
UPK1B
SIX3
PDGFRA
LIMS3
GGH
CSMD3
ATP6V1F
UNC79
SIX1
PDGFA
LIMS1
GGCT
CSMD2
ATP6V1D
UNC5D
SIT1
PDF
LIMK1
GFRA3
CSF3R
ATP6V1C2
UNC5A
SIRPG
PDE7B
LIME1
GFRA1
CSF2RA
ATP6V1B2
UNC13A
SIRPB1
PDE6C
LIMA1
GFPT2
CSF2
ATP6V1B1
UMODL1
SIRPA
PDE4B
LILRB5
GFOD2
CSF1R
ATP6V1A
ULK1
SIK1
PDE2A
LILRB4
GFOD1
CSF1
ATP6V0D2
ULBP2
SIGLEC9
PDE1C
LILRB2
GFM1
CSE1L
ATP6V0B
ULBP1
SIGLEC8
PDCD5
LILRA6
GFI1
CSAG3
ATP6AP2
UHRF1
SIGLEC6
PDCD2L
LILRA5
GEMIN6
CSAG2
ATP6AP1
UGT2B17
SIGLEC5
PDCD1LG2
LILRA4
GEMIN2
CSAG1
ATP5MG
UGT1A8
SIGLEC15
PDCD1
LILRA2
GDPD5
CRYGN
ATP5ME
UFSP1
SIGLEC14
PCSK9
LILRA1
GDPD4
CRYBB1
ATP5F1B
UCN
SIGLEC10
PCSK5
LIG1
GDPD1
CRYBA4
ATP5F1A
UCKL1
SIGLEC1
PCSK2
LHX9
GDF9
CRYAB
ATP1B3
UCHL1
SIAH1
PCP2
LHFPL4
GDF6
CRY2
ATP1A3
UBL3
SHROOM4
PCOLCE2
LHCGR
GDF15
CRX
ATP1A1
UBE2T
SHOX2
PCOLCE
LGSN
GDF1
CRTC3
ATP13A1
UBE2S
SHOC1
PCNX4
LGMN
GDE1
CRTC2
ATP10D
UBE2QL1
SHLD1
PCNX2
LGALS9
GDAP1
CRTAM
ATM
UBE2Q1
SHISA7
PCNX1
LGALS1
GDA
CRPPA
ATL2
UBE2L6
SHE
PCNA
LFNG
GCSH
CRISPLD2
ATIC
UBE2F
SHCBP1
PCM1
LEPROTL1
GCNT1
CRISPLD1
ATG7
UBE2D2
SHC1
PCLAF
LEF1
GCK
CRISP3
ATG4D
UBE2C
SHARPIN
PCGF2
LDLRAD3
GBX2
CRIP3
ATF7IP
UBD
SHANK3
PCGF1
LDHA
GBP3
CRIP2
ATF4
UBASH3A
SH3TC2
PCDHGC4
LDB3
GBP2
CRHR2
ATAD5
UBA52
SH3RF1
PCDHGB1
LDB2
GBA
CRH
ATAD3B
UBA2
SH3KBP1
PCDHGA8
LCTL
GATM
CREM
ATAD2
UBA1
SH3D19
PCDHB8
LCT
GATD1
CREG2
ASRGL1
UAP1L1
SH2D1B
PCDHB5
LCP2
GATA3
CREBZF
ASPSCR1
TYROBP
SH2D1A
PCDHB3
LCORL
GATA2
CREB5
ASPRV1
TYR
SH2B1
PCDHB2
LCN12
GASK1B
CREB3L4
ASPM
TYMS
SGSM1
PCDHB16
LCN10
GAS2L3
CREB3L1
ASPHD1
TYMP
SGPL1
PCDHB11
LCK
GAPDH
CREB1
ASPH
TYK2
SGO2
PCDHA8
LCE1C
GALR3
CRACR2B
ASNS
TXNRD2
SGO1
PCDHA7
LCE1B
GALR1
CR2
ASIC1
TXNRD1
SGMS1
PCDHA5
LBR
GALNTL6
CPXM2
ASH2L
TXK
SGK3
PCDHA4
LBH
GALNT17
CPXM1
ASGR2
TUT7
SGCB
PCDHA2
LAT
GALNT16
CPVL
ASGR1
TUSC1
SFXN3
PCDHA11
LARS2
GALNT14
CPT1B
ASF1B
TUBB8
SFXN1
PCDHA1
LAPTM5
GALNT11
CPSF4L
ASCL4
TUBB4A
SFN
PCDH19
LAPTM4B
GALC
CPSF1
ASCL2
TUBB3
SF3B4
PCDH18
LAP3
GAL3ST4
CPNE9
ASCL1
TUBB2B
SF1
PBXIP1
LAMTOR2
GAL3ST1
CPNE7
ASB8
TUBB
SEZ6L2
PBX4
LAMP5
GAGE2A
CPNE5
ASB2
TUBA3E
SEZ6L
PBX3
LAMP3
GAGE12J
CPNE2
ASB16
TUBA3D
SETMAR
PBRM1
LAMP2
GADD45GIP1
CPNE1
ASAH2
TTYH3
SETDB1
PBK
LAMC1
GADD45A
CPM
ARX
TTLL4
SETD7
PAXX
LAMB4
GAD1
CPLX2
ART5
TTK
SET
PAX7
LAMB1
GABRR1
CPLX1
ARSH
TTC7B
SESN3
PAX6
LAMA5
GABRQ
CPEB2
ARSG
TTC39A
SERTAD2
PAX5
LAIR2
GABRG3
CPE
ARRB1
TTC38
SERPINI1
PAX3
LAIR1
GABRD
CPD
ARNTL
TSTA3
SERPINF1
PASK
LAGE3
GABRB2
CPA3
ARNT
TSSK6
SERPINE2
PARVB
LAG3
GABRA3
COX7C
ARMT1
TSSK1B
SERPINA3
PARVA
LACTB2
GABPB1
COX7B2
ARMCX3
TSPAN7
SERPINA1
PARPBP
L1CAM
GABARAP
COX7B
ARMC12
TSPAN5
SERINC4
PARK7
KYNU
GAB3
COX6B1
ARL9
TSPAN15
SERINC3
PAQR6
KSR1
G6PD
COX6A1
ARL6
TSLP
SERINC1
PAQR5
KRTCAP2
G0S2
COTL1
ARL17A
TSKS
SERHL2
PAQR4
KRTAP1-5
FZR1
CORT
ARL1
TSHR
SERGEF
PAPSS2
KRT80
FZD8
CORO7
ARID5A
TSGA13
SEPTIN8
PANX2
KRT74
FZD6
CORO1A
ARID4B
TSC22D3
SEPTIN5
PAMR1
KRT23
FZD4
COQ9
ARID3A
TSC22D1
SEMA6B
PAM
KREMEN2
FZD3
COPZ2
ARHGEF39
TSACC
SEMA4A
PALMD
KRBA1
FZD2
COPE
ARHGEF38
TRPV6
SEMA3F
PALLD
KPNA7
FYN
COMMD5
ARHGEF15
TRPV2
SEMA3B
PAK5
KPNA2
FYB1
COMMD4
ARHGEF1
TRPS1
SEMA3A
PAFAH1B3
KNTC1
FXYD6
COLQ
ARHGAP8
TRPM8
SEM1
PADI4
KNOP1
FXYD3
COLEC12
ARHGAP29
TRPM6
SELPLG
PADI3
KNL1
FUT9
COLCA2
ARHGAP26
TRPM4
SELP
PACSIN1
KMT2A
FUT8
COL9A2
ARHGAP25
TRPM2
SELL
PACRG
KLRK1
FUT5
COL9A1
ARHGAP22
TROAP
SELE
PABPC1L2B
KLRG1
FUT4
COL8A2
ARHGAP19
TRMT12
SEC61G
PABPC1L2A
KLRF1
FUT1
COL6A3
ARHGAP15
TRMO
SEC31B
PABPC1L
KLRD1
FURIN
COL6A2
ARHGAP11A
TRIT1
SEC14L1
PABPC1
KLRC4-
FUCA1
COL6A1
ARHGAP10
TRIP13
SDK1
P4HB
KLRC4
FTSJ3
COL5A3
ARFGEF3
TRIP12
SDCBP
P4HA1
KLRC3
FTL
COL5A2
AQP9
TRIM9
SCX
P2RY2
KLRC1
FSTL5
COL4A4
AQP3
TRIM74
SCUBE2
P2RY14
KLRB1
FSTL1
COL4A1
AQP12A
TRIM67
SCRT1
P2RY13
KLK5
FSIP1
COL3A1
APP
TRIM59
SCNN1D
P2RY10
KLK2
FSD1
COL2A1
APOO
TRIM37
SCNN1A
P2RX5
KLK15
FSCN1
COL26A1
APOLD1
TRIM36
SCNM1
P2RX1
KLK1
FRY
COL23A1
APOL6
TRIM24
SCN9A
OXGR1
KLHL7
FRMPD4
COL1A2
APOL3
TRIM17
SCN3A
OXCT1
KLHL4
FRMPD2
COL1A1
APOE
TRIM16L
SCIN
OTX2
KLHL35
FRMD8
COL14A1
APOD
TRIM11
SCHIP1
OTUD7A
KLHL3
FRMD4A
COL12A1
APOC1
TRIB2
SCGN
OTP
KLHL26
FRMD3
COL11A2
APOBEC3G
TRHDE
SCGB1D2
OSM
KLHL21
FRK
COCH
APOBEC3A
TREML4
SCG5
OSER1
KLHL17
FRAT2
COA6
APLP2
TREML2
SCG3
OSBPL3
KLHL14
FPR3
CNTNAP5
APLP1
TREML1
SCG2
OSBPL1A
KLHDC4
FPR2
CNTNAP4
APLN
TREM2
SCARF2
OSBPL10
KLHDC2
FPR1
CNTNAP2
APCDD1
TREM1
SCARB2
OSBP2
KLF9
FPGS
CNTN3
APBB2
TRAT1
SCARA3
ORM1
KLF5
FOXRED2
CNR2
APBA2
TRAPPC5
SCAMP5
ORC6
KLF12
FOXP3
[truncated: 2,061 more rows]
